# Supplementary material for: A new species of Aciconula (Amphipoda, Senticauda, Caprellidae) from Sultan Iskandar Marine Park, Malaysia
Source: Zookeys. 2019 Jul 2;859:17–29. doi: 10.3897/zookeys.859.33284 (PMC6616099; doi:10.3897/zookeys.859.33284)
Supplement: XML Treatment for Aciconula tinggiensis [file zookeys.859.33284-treatment1.xml]

<!DOCTYPE tp:taxon-treatment
  PUBLIC "-//TaxonX//DTD Taxonomic Treatment Publishing DTD v0 20100105//EN" "tax-treatment-NSO.dtd">
<tp:taxon-treatment xmlns:tp="http://www.plazi.org/taxpub"><tp:treatment-meta><kwd-group><label>Taxon classification</label><kwd><named-content xmlns:xlink="http://www.w3.org/1999/xlink" content-type="kingdom">Animalia</named-content></kwd><kwd><named-content xmlns:xlink="http://www.w3.org/1999/xlink" content-type="order">Amphipoda</named-content></kwd><kwd><named-content xmlns:xlink="http://www.w3.org/1999/xlink" content-type="family">Caprellidae</named-content></kwd></kwd-group><mixed-citation publication-type="journal"><person-group><name><surname>Lim</surname><given-names>Jacqueline H.C.</given-names></name><name><surname>Azman</surname><given-names>B. Abdul Rahim</given-names></name><name><surname>Othman</surname><given-names>B.H. Ross</given-names></name></person-group><article-title>A new species of <italic><tp:taxon-name><tp:taxon-name-part taxon-name-part-type="genus" reg="Aciconula">Aciconula</tp:taxon-name-part></tp:taxon-name></italic> (<tp:taxon-name><tp:taxon-name-part taxon-name-part-type="order">Amphipoda</tp:taxon-name-part></tp:taxon-name>, <tp:taxon-name><tp:taxon-name-part taxon-name-part-type="suborder">Senticauda</tp:taxon-name-part></tp:taxon-name>, <tp:taxon-name><tp:taxon-name-part taxon-name-part-type="family">Caprellidae</tp:taxon-name-part></tp:taxon-name>) from Sultan Iskandar Marine Park, Malaysia</article-title><source>Zookeys</source><day>02</day><month>7</month><year>2019</year><volume>859</volume><fpage>17</fpage><lpage>29</lpage><pub-id pub-id-type="doi">10.3897/zookeys.859.33284</pub-id></mixed-citation></tp:treatment-meta><tp:nomenclature><tp:taxon-name>
                    <tp:taxon-name-part taxon-name-part-type="genus" reg="Aciconula">Aciconula</tp:taxon-name-part>
                    <tp:taxon-name-part taxon-name-part-type="species" reg="tinggiensis">tinggiensis</tp:taxon-name-part>
                    <object-id xmlns:xlink="http://www.w3.org/1999/xlink" content-type="zoobank" xlink:type="simple">http://zoobank.org/DEE62918-DA9C-4090-9245-872B7D982DBD</object-id>
                  </tp:taxon-name><tp:taxon-status xmlns:xlink="http://www.w3.org/1999/xlink" xlink:type="simple">sp. nov.</tp:taxon-status><xref ref-type="fig" rid="F2">Figs 2</xref><xref ref-type="fig" rid="F3">, 3</xref><xref ref-type="fig" rid="F4">, 4</xref><xref ref-type="fig" rid="F5">, 5</xref></tp:nomenclature><tp:treatment-sec sec-type="etymology" id="SECID0EBLAC"><title>Etymology.</title><p>Named after the type locality, Pulau Tinggi in <abbrev xmlns:xlink="http://www.w3.org/1999/xlink" xlink:title="Sultan Iskandar Marine Park" id="ABBRID0EHLAC" xlink:type="simple">SIMP</abbrev>, Malaysia.</p></tp:treatment-sec><tp:treatment-sec sec-type="material" id="SECID0ELLAC"><title>Material examined.</title><p>Holotype: male, 2.2 mm, <abbrev xmlns:xlink="http://www.w3.org/1999/xlink" content-type="institution" xlink:title="South China Sea Research and Repository Centre, Institute of Oceanography and Environment, Universiti Malaysia Terengganu" id="ABBRID0ERLAC" xlink:type="simple">UMT</abbrev> Crus 01003, Mahkota artificial reef Pulau Tinggi, <abbrev xmlns:xlink="http://www.w3.org/1999/xlink" xlink:title="Sultan Iskandar Marine Park" id="ABBRID0EWLAC" xlink:type="simple">SIMP</abbrev>, Johor, <named-content xmlns:xlink="http://www.w3.org/1999/xlink" content-type="dwc:verbatimCoordinates" xlink:type="simple"><named-content content-type="geo-json" specific-use="{&#34;type&#34;:&#34;Point&#34;,&#34;coordinates&#34;:[104.096950,2.293950]}" id="NCID0E4LAC" xlink:type="simple">02°17.637'N, 104°05.817'E</named-content></named-content>, SCUBA diving, 9 June 2009, 12.31 PM, depth 10.7 m, coll. Azman, B.A.R., Gan, S.Y., Lim, J.H.C., Chew, M.W.H. &amp; Shamsul, B.</p><p>Paratypes: 1 female, <abbrev xmlns:xlink="http://www.w3.org/1999/xlink" content-type="institution" xlink:title="South China Sea Research and Repository Centre, Institute of Oceanography and Environment, Universiti Malaysia Terengganu" id="ABBRID0EEMAC" xlink:type="simple">UMT</abbrev> Crus 01004 (Fig. <xref ref-type="fig" rid="F4">4</xref>); 2 males, 1 female, <abbrev xmlns:xlink="http://www.w3.org/1999/xlink" content-type="institution" xlink:title="South China Sea Research and Repository Centre, Institute of Oceanography and Environment, Universiti Malaysia Terengganu" id="ABBRID0ENMAC" xlink:type="simple">UMT</abbrev> Crus 01005; 2 males, 2 females, <abbrev xmlns:xlink="http://www.w3.org/1999/xlink" content-type="institution" xlink:title="South China Sea Research and Repository Centre, Institute of Oceanography and Environment, Universiti Malaysia Terengganu" id="ABBRID0ESMAC" xlink:type="simple">UMT</abbrev> Crus 01006; 2 males, 2 females, 1 juvenile, <abbrev xmlns:xlink="http://www.w3.org/1999/xlink" content-type="institution" xlink:title="South China Sea Research and Repository Centre, Institute of Oceanography and Environment, Universiti Malaysia Terengganu" id="ABBRID0EXMAC" xlink:type="simple">UMT</abbrev> Crus 01007; same station data.</p></tp:treatment-sec><tp:treatment-sec sec-type="type locality" id="SECID0E3MAC"><title>Type locality.</title><p>Mahkota artificial reef, Pulau Tinggi, <abbrev xmlns:xlink="http://www.w3.org/1999/xlink" xlink:title="Sultan Iskandar Marine Park" id="ABBRID0ECNAC" xlink:type="simple">SIMP</abbrev>, Malaysia.</p><fig id="F2" position="float" orientation="portrait"><label>Figure 2.</label><caption><p><italic><tp:taxon-name><tp:taxon-name-part taxon-name-part-type="genus" reg="Aciconula">Aciconula</tp:taxon-name-part><tp:taxon-name-part taxon-name-part-type="species" reg="tinggiensis">tinggiensis</tp:taxon-name-part></tp:taxon-name></italic> sp. nov., male holotype, 2.2 mm, <abbrev xmlns:xlink="http://www.w3.org/1999/xlink" content-type="institution" xlink:title="South China Sea Research and Repository Centre, Institute of Oceanography and Environment, Universiti Malaysia Terengganu" id="ABBRID0EZNAC" xlink:type="simple">UMT</abbrev> Crus 01003, Mahkota artificial reef, Pulau Tinggi, <abbrev xmlns:xlink="http://www.w3.org/1999/xlink" xlink:title="Sultan Iskandar Marine Park" id="ABBRID0E5NAC" xlink:type="simple">SIMP</abbrev>. Scales bars: 0.1 mm (A1, A2, G2); 0.05 mm (G1); 0.2 mm (whole body).</p></caption><graphic xmlns:xlink="http://www.w3.org/1999/xlink" xlink:href="zookeys-859-017-g002.jpg" position="float" orientation="portrait" xlink:type="simple" id="oo_314008.jpg"/></fig></tp:treatment-sec><tp:treatment-sec sec-type="description" id="SECID0EHOAC"><title>Description.</title><p>[Based mostly on holotype (<abbrev xmlns:xlink="http://www.w3.org/1999/xlink" content-type="institution" xlink:title="South China Sea Research and Repository Centre, Institute of Oceanography and Environment, Universiti Malaysia Terengganu" id="ABBRID0ENOAC" xlink:type="simple">UMT</abbrev> Crus 01003), 2.2 mm, supplemented by paratype (<abbrev xmlns:xlink="http://www.w3.org/1999/xlink" content-type="institution" xlink:title="South China Sea Research and Repository Centre, Institute of Oceanography and Environment, Universiti Malaysia Terengganu" id="ABBRID0ESOAC" xlink:type="simple">UMT</abbrev> Crus 01004), 1.8 mm for female and (<abbrev xmlns:xlink="http://www.w3.org/1999/xlink" content-type="institution" xlink:title="South China Sea Research and Repository Centre, Institute of Oceanography and Environment, Universiti Malaysia Terengganu" id="ABBRID0EXOAC" xlink:type="simple">UMT</abbrev> Crus 01005) for lower lip and maxilliped]</p><p>Adult male. Body length, 2.2 mm. <abbrev xmlns:xlink="http://www.w3.org/1999/xlink" content-type="institution" xlink:title="South China Sea Research and Repository Centre, Institute of Oceanography and Environment, Universiti Malaysia Terengganu" id="ABBRID0E5OAC" xlink:type="simple">UMT</abbrev> Crus 01003. Head/pereonite 1 without dorsal projection. Head length 0.2 mm; pereonite 1, 0.07 mm; head and pereonite 1 partially fused (suture clear); pereonite 2, 0.34 mm with an acute mid-dorsal projection; pereonite 3 longest, 0.53 mm; pereonite 4, 0.44 mm; pereonite 5, 0.41 mm, subequal in length to pereonite 4; pereonite 6, 0.16 mm; pereonite 7 short, 0.12 mm. Eye small. Antenna 1 about 0.4× body length; peduncular article 1 with tuft of plumose setae; peduncular article 2 longest; peduncular article 3 lobed at posterodistal margin; flagellum approximately half of peduncular length with 4 articles, proximal article composed of 2 articles. Antenna 2 about 0.4× the length of antenna 1; peduncular articles lobus; flagellum 2-articulate.</p><p>Lower lip outer lobes with pair of ducts; inner lobes unilobed. Mandible left incisor with 6 teeth; lacinia mobilis plate like and serrated distally; accessory setal row with 3 setae; mandibular molar present without robust teeth; palp 3-articulate with distal article comprising a row of 5 teeth and setal formula of 1-3-1, second article of palp without seta on inner distal margin; right incisor with 5 teeth; lacinia mobilis with 7 teeth; accessory setal row with 2 setae; palp 3-articulate with distal article comprising a row of 5 teeth and setal formula of 1-3-1, second article of palp with one seta on inner distal margin. Maxilla 1 outer plate with 5 cuspidate and denticulate spines (robust apical setal-teeth); palp article 2 long, 4× length of article 1 with 3 setae apically. Maxilla 2 inner plate with 4 short and long setae distally; outer plate 1.3× length of inner plate with 5 slender setae apically. Maxilliped inner plate small, with one short and one long apical setae; outer plate about 2.5× inner plate with 3 setae at distal margin; palp 4-articulate, scarcely setose, article 2 with 1 seta at inner distal margin, article 3 with 5 distal setae; article 4 tapering to a tip with 2 setae distally and 1 seta at outer proximal margin.</p><p>Pereon. Gnathopod 1 basis longer than ischium, merus and carpus combined; propodus subtriangular, longer than wide, scarcely setose, palm with a pair of grasping spines; dactylus falcate, provided with fine setae along lateral margin, tip of dactylus bifid. Gnathopod 2 begins ¼-way along anterior margin of pereonite 2; basis about 0.7 × pereonite 2; ischium and merus subquadrate; carpus triangular; propodus 1.6 × as long as wide, 1.3× length of basis, palm with large proximal projection (stretching from proximal margin of palm to nearly mid-way of palm), provided with one robust grasping spine proximally, a small triangular projection medially and ending with a triangular projection provided with 1 seta, distal margin of palm with 1 triangular projection; dactylus falcate, fitting on palm.</p><fig id="F3" position="float" orientation="portrait"><label>Figure 3.</label><caption><p><italic><tp:taxon-name><tp:taxon-name-part taxon-name-part-type="genus" reg="Aciconula">Aciconula</tp:taxon-name-part><tp:taxon-name-part taxon-name-part-type="species" reg="tinggiensis">tinggiensis</tp:taxon-name-part></tp:taxon-name></italic> sp. nov., male holotype, 2.2 mm, <abbrev xmlns:xlink="http://www.w3.org/1999/xlink" content-type="institution" xlink:title="South China Sea Research and Repository Centre, Institute of Oceanography and Environment, Universiti Malaysia Terengganu" id="ABBRID0EYPAC" xlink:type="simple">UMT</abbrev> Crus 01003, Mahkota artificial reef, Pulau Tinggi, <abbrev xmlns:xlink="http://www.w3.org/1999/xlink" xlink:title="Sultan Iskandar Marine Park" id="ABBRID0E4PAC" xlink:type="simple">SIMP</abbrev>. Lower lip (<abbrev xmlns:xlink="http://www.w3.org/1999/xlink" xlink:title="lower lip" id="ABBRID0ECAAE" xlink:type="simple">LL</abbrev>) and MXPb from male paratype, <abbrev xmlns:xlink="http://www.w3.org/1999/xlink" content-type="institution" xlink:title="South China Sea Research and Repository Centre, Institute of Oceanography and Environment, Universiti Malaysia Terengganu" id="ABBRID0EGAAE" xlink:type="simple">UMT</abbrev> Crus 01005. Scale bars: 0.025 mm</p></caption><graphic xmlns:xlink="http://www.w3.org/1999/xlink" xlink:href="zookeys-859-017-g003.jpg" position="float" orientation="portrait" xlink:type="simple" id="oo_314009.jpg"/></fig><p>Gill 3 length 0.2× corresponding pereonite, oval. Pereopod 3 reduced, about 0.5× gill length, 2-articulate, second article with one plumose seta and two simple setae apically. Gill 4 slightly larger than gill 3, 0.3 × corresponding pereonite, oval. Pereopod 4 reduced, about 0.5 × gill length, 2-articulate, second article of pereopod 4 more slender than article 2 of pereopod 3 with one plumose seta and two simple setae apically. Pereopod 5, 6-articulate, curved upwards anterodorsally and extending past pereonite 4, setose entire margin comprising short and very long setae, carpus and propodus subequal in length, dactylus reduced to a small cone with one plumose seta apically. Pereopod 6 propodus with a pair of grasping spines proximally, dactylus falcate with one plumose seta on anterior margin at proximal region. Pereopod 7 similar with pereopod 6 but more robust than pereopod 6.</p><p>Pleon. Uropod 1 vestigial with 4 setae; Uropod 2 vestigial with 2 setae distally and one facial seta on inner margin. Telson with one seta apically.</p><p>Adult female. Body length, 1.8 mm. <abbrev xmlns:xlink="http://www.w3.org/1999/xlink" content-type="institution" xlink:title="South China Sea Research and Repository Centre, Institute of Oceanography and Environment, Universiti Malaysia Terengganu" id="ABBRID0EUAAE" xlink:type="simple">UMT</abbrev> Crus 01004. Head length 0.2 mm; pereonite 1, 0.04 mm; head/pereonite 1 without dorsal projection; pereonite 2, 0.29 mm with rounded mid-dorsal projection; pereonite 3, 0.39 mm; pereonite 4, 0.32 mm with acute dorsodistal projection; pereonite 5, 0.38 mm, subequal in length to pereonite 3; pereonite 6, 0.13 mm; pereonite 7 short, 0.08 mm. Eye small. Antenna 1 about 0.4 × body length; peduncular article 1 with tuft of setae; peduncular article 2 longest; peduncular article 3-lobed at posterodistal margin; flagellum approximately 1.8 × peduncular length with 4 articles. Antenna 2 about 0.4 × the length of antenna 1; peduncular articles lobus; flagellum 2-articulate.</p><p>Mouthparts of the female are similar to those of male (refer to male mouthparts).</p><p>Pereon. Gnathopod 2 basis begins ¼-way along anterior margin of pereonite 2; basis about 0.7 × pereonite 2; ischium and merus subquadrate; carpus subtriangular; propodus 2.4 × as long as wide, 1.2 × length of basis, palm without large proximal projection, provided with one robust grasping spine distally; dactylus falcate, fitting on palm. Gill 3 length 0.3 × corresponding pereonite, oval. Pereopod 3 reduced, about 0.5 × gill length, 2-articulate, similar with the male, second article with one plumose setae and two simple setae apically. Gill 4 subequal with gill 3, 0.4 × corresponding pereonite, oval. Pereopod 4 reduced, about 0.4 × gill length, 2-articulate, subequal with pereopod 3 with one plumose setae and two simple setae apically. Oostegites on pereonite 3 and 4 with setae. Pereopod 5, 6-articulate, curved upwards anterodorsally and extending past pereonite 4, more slender than male pereopod 5, setose entire margin comprising short and very long setae, propodus longest, dactylus reduced to a small cone with one plumose seta apically.</p><p>Pleon. Uropod 1 vestigial with 1 simple setae; Uropod 2 vestigial with 1 setae distally. Telson with one plumose seta apically.</p><fig id="F4" position="float" orientation="portrait"><label>Figure 4.</label><caption><p><italic><tp:taxon-name><tp:taxon-name-part taxon-name-part-type="genus" reg="Aciconula">Aciconula</tp:taxon-name-part><tp:taxon-name-part taxon-name-part-type="species" reg="tinggiensis">tinggiensis</tp:taxon-name-part></tp:taxon-name></italic> sp. nov., male holotype, 2.2 mm, <abbrev xmlns:xlink="http://www.w3.org/1999/xlink" content-type="institution" xlink:title="South China Sea Research and Repository Centre, Institute of Oceanography and Environment, Universiti Malaysia Terengganu" id="ABBRID0EPBAE" xlink:type="simple">UMT</abbrev> Crus 01003, Mahkota artificial reef, Pulau Tinggi, <abbrev xmlns:xlink="http://www.w3.org/1999/xlink" xlink:title="Sultan Iskandar Marine Park" id="ABBRID0EUBAE" xlink:type="simple">SIMP</abbrev>. Scale bars: 0.025 mm (ABD); 0.05 mm (P3, P4); 0.1 mm (P5, P6, P7).</p></caption><graphic xmlns:xlink="http://www.w3.org/1999/xlink" xlink:href="zookeys-859-017-g004.jpg" position="float" orientation="portrait" xlink:type="simple" id="oo_314010.jpg"/></fig></tp:treatment-sec><tp:treatment-sec sec-type="remarks" id="SECID0E4BAE"><title>Remarks.</title><p>Considering the four reported species from the genus <italic><tp:taxon-name><tp:taxon-name-part taxon-name-part-type="genus" reg="Aciconula">Aciconula</tp:taxon-name-part></tp:taxon-name></italic>, <italic><tp:taxon-name><tp:taxon-name-part taxon-name-part-type="genus" reg="Aciconula">A.</tp:taxon-name-part><tp:taxon-name-part taxon-name-part-type="species" reg="tinggiensis">tinggiensis</tp:taxon-name-part></tp:taxon-name></italic> sp. nov. is most similar to <italic><tp:taxon-name><tp:taxon-name-part taxon-name-part-type="genus" reg="Aciconula">A.</tp:taxon-name-part><tp:taxon-name-part taxon-name-part-type="species" reg="australiensis">australiensis</tp:taxon-name-part></tp:taxon-name></italic> in terms of antenna 1 and 2, gnathopod 1, mouthparts (maxilliped and maxillas) and abdomen. Pereopods 3 and 4 of the male are also similar except for the presence of a seta on article 1 of <italic><tp:taxon-name><tp:taxon-name-part taxon-name-part-type="genus" reg="Aciconula">A.</tp:taxon-name-part><tp:taxon-name-part taxon-name-part-type="species" reg="australiensis">australiensis</tp:taxon-name-part></tp:taxon-name></italic>. The Malaysian specimen differs from the Australian counterpart in terms of the absence of 1) a head projection (present in <italic><tp:taxon-name><tp:taxon-name-part taxon-name-part-type="genus" reg="Aciconula">A.</tp:taxon-name-part><tp:taxon-name-part taxon-name-part-type="species" reg="australiensis">australiensis</tp:taxon-name-part></tp:taxon-name></italic>); 2) inner lobe of lower lip unilobed (<italic><tp:taxon-name><tp:taxon-name-part taxon-name-part-type="genus" reg="Aciconula">A.</tp:taxon-name-part><tp:taxon-name-part taxon-name-part-type="species" reg="australiensis">australiensis</tp:taxon-name-part></tp:taxon-name></italic> bilobed); 3) gnathopod 2 propodus proximal projection shallow and wide, about 1/2 of palm (<italic><tp:taxon-name><tp:taxon-name-part taxon-name-part-type="genus" reg="Aciconula">A.</tp:taxon-name-part><tp:taxon-name-part taxon-name-part-type="species" reg="australiensis">australiensis</tp:taxon-name-part></tp:taxon-name></italic> more pronounced, about 1/3 of palm); 4) pereopod 3 of female similar to the male with only 2 articles while <italic><tp:taxon-name><tp:taxon-name-part taxon-name-part-type="genus" reg="Aciconula">A.</tp:taxon-name-part><tp:taxon-name-part taxon-name-part-type="species" reg="australiensis">australiensis</tp:taxon-name-part></tp:taxon-name></italic> shows sexual dimorphism with 3 articles; 5) longer (articles 4 and 5 about 2 × longer) pereopod 5, 0.43 × body length, terminal article with one plumose seta and generally more setose (<italic><tp:taxon-name><tp:taxon-name-part taxon-name-part-type="genus" reg="Aciconula">A.</tp:taxon-name-part><tp:taxon-name-part taxon-name-part-type="species" reg="australiensis">australiensis</tp:taxon-name-part></tp:taxon-name></italic> only 0.23 × body length; terminal articles with one normal seta); 6) mandibles with setal formula of 1-3-1 (setal formula 1-4-1 in <italic><tp:taxon-name><tp:taxon-name-part taxon-name-part-type="genus" reg="Aciconula">A.</tp:taxon-name-part><tp:taxon-name-part taxon-name-part-type="species" reg="australiensis">australiensis</tp:taxon-name-part></tp:taxon-name></italic>).</p><p><italic><tp:taxon-name><tp:taxon-name-part taxon-name-part-type="genus" reg="Aciconula">Aciconula</tp:taxon-name-part><tp:taxon-name-part taxon-name-part-type="species" reg="acanthosoma">acanthosoma</tp:taxon-name-part></tp:taxon-name></italic> Chess, 1989 clearly differs from the Malaysian specimen firstly by its numerous dorsal projections throughout its body, maxilliped inner lobes more robust and wide, terminally with one tooth and three setae (slender with two normal setae in <italic><tp:taxon-name><tp:taxon-name-part taxon-name-part-type="genus" reg="Aciconula">A.</tp:taxon-name-part><tp:taxon-name-part taxon-name-part-type="species" reg="tinggiensis">tinggiensis</tp:taxon-name-part></tp:taxon-name></italic> sp. nov.), maxilla 2 with very short terminal setae and mandibles with large, well-developed molar and palp with setal formula of 1-6-1. Apart from its body armature and mouthparts, it also varies in terms of appendages such as gnathopod 2 (basis with a distolateral projection, palmar margin of propodus with a proximal projection followed by a strong spine and a deep sinus), pereopod 5 with short and fine dense setae (setae longer and less extensive in <italic><tp:taxon-name><tp:taxon-name-part taxon-name-part-type="genus" reg="Aciconula">A.</tp:taxon-name-part><tp:taxon-name-part taxon-name-part-type="species" reg="tinggiensis">tinggiensis</tp:taxon-name-part></tp:taxon-name></italic> sp. nov.) , and abdomen with one pair of well-developed, 1-articulate abdominal appendage. The species from southern California is also much larger than the present specimen (3.3 × longer) and the other two existing species from the Indo-Pacific. In spite of this, <italic><tp:taxon-name><tp:taxon-name-part taxon-name-part-type="genus" reg="Aciconula">A.</tp:taxon-name-part><tp:taxon-name-part taxon-name-part-type="species" reg="acanthosoma">acanthosoma</tp:taxon-name-part></tp:taxon-name></italic> does have a few similarities in pereopods 3 and 4 with 2 articles and article 2 conical (except for the 3 terminal plumose setae) and pereopods 6 and 7 with 7 articles and grasping structure on article 6. There is more dissimilarity in these two species than similarities. According to <xref ref-type="bibr" rid="B11">Guerra-García (2004)</xref>, <italic><tp:taxon-name><tp:taxon-name-part taxon-name-part-type="genus" reg="Aciconula">A.</tp:taxon-name-part><tp:taxon-name-part taxon-name-part-type="species" reg="acanthosoma">acanthosoma</tp:taxon-name-part></tp:taxon-name></italic> could be placed in a new genus based on the abdominal appendages and several mouthparts but presently there is only one genus, which exhibits the soft and flexible character of pereopod 5, therefore it is retained in the genus <italic><tp:taxon-name><tp:taxon-name-part taxon-name-part-type="genus" reg="Aciconula">Aciconula</tp:taxon-name-part></tp:taxon-name></italic>.</p><p>The female specimen of <italic><tp:taxon-name><tp:taxon-name-part taxon-name-part-type="genus" reg="Aciconula">A.</tp:taxon-name-part><tp:taxon-name-part taxon-name-part-type="species" reg="tinggiensis">tinggiensis</tp:taxon-name-part></tp:taxon-name></italic> sp. nov. was primarily used to compare with <xref ref-type="bibr" rid="B22">Mayer’s (1903)</xref> type and <xref ref-type="bibr" rid="B23">Mayer’s (1912)</xref> account of <italic><tp:taxon-name><tp:taxon-name-part taxon-name-part-type="genus" reg="Aciconula">A.</tp:taxon-name-part><tp:taxon-name-part taxon-name-part-type="species" reg="miranda">miranda</tp:taxon-name-part></tp:taxon-name></italic> because he only provided more detailed description and figures of females compared to males. Females of <italic><tp:taxon-name><tp:taxon-name-part taxon-name-part-type="genus" reg="Aciconula">A.</tp:taxon-name-part><tp:taxon-name-part taxon-name-part-type="species" reg="tinggiensis">tinggiensis</tp:taxon-name-part></tp:taxon-name></italic> sp. nov. are similar to <italic><tp:taxon-name><tp:taxon-name-part taxon-name-part-type="genus" reg="Aciconula">A.</tp:taxon-name-part><tp:taxon-name-part taxon-name-part-type="species" reg="miranda">miranda</tp:taxon-name-part></tp:taxon-name></italic> Mayer, 1903 based on a single dorsal projection on pereonite 2, antenna 1 flagellum with 4 articles, pereopod 4 with 2 articles (similar in shape and terminally with one plumose seta), and its gill shape. However, the present species (female) differs from <italic><tp:taxon-name><tp:taxon-name-part taxon-name-part-type="genus" reg="Aciconula">A.</tp:taxon-name-part><tp:taxon-name-part taxon-name-part-type="species" reg="miranda">miranda</tp:taxon-name-part></tp:taxon-name></italic> Mayer, 1903 in its pereopod 5 which has longer but less dense setae (more densely setose in <italic><tp:taxon-name><tp:taxon-name-part taxon-name-part-type="genus" reg="Aciconula">A.</tp:taxon-name-part><tp:taxon-name-part taxon-name-part-type="species" reg="miranda">miranda</tp:taxon-name-part></tp:taxon-name></italic>); pereopod 3 with 2 articles (3 articles in <italic><tp:taxon-name><tp:taxon-name-part taxon-name-part-type="genus" reg="Aciconula">A.</tp:taxon-name-part><tp:taxon-name-part taxon-name-part-type="species" reg="miranda">miranda</tp:taxon-name-part></tp:taxon-name></italic>); and pereopod 3 article 2 is conical and short (article 2 is subcylindrical with several seta marginally). Mouthparts of <italic><tp:taxon-name><tp:taxon-name-part taxon-name-part-type="genus" reg="Aciconula">A.</tp:taxon-name-part><tp:taxon-name-part taxon-name-part-type="species" reg="tinggiensis">tinggiensis</tp:taxon-name-part></tp:taxon-name></italic> sp. nov. for males and females are similar therefore only the male mouthparts are used for comparison with <xref ref-type="bibr" rid="B22">Mayer’s (1903)</xref> description and figures. <italic><tp:taxon-name><tp:taxon-name-part taxon-name-part-type="genus" reg="Aciconula">Aciconula</tp:taxon-name-part><tp:taxon-name-part taxon-name-part-type="species" reg="tinggiensis">tinggiensis</tp:taxon-name-part></tp:taxon-name></italic> sp. nov. differs from <italic><tp:taxon-name><tp:taxon-name-part taxon-name-part-type="genus" reg="Aciconula">A.</tp:taxon-name-part><tp:taxon-name-part taxon-name-part-type="species" reg="miranda">miranda</tp:taxon-name-part></tp:taxon-name></italic> in terms of the setal formula of the mandibular palp 1-3-1 (setal formula 1-7-1 in <italic><tp:taxon-name><tp:taxon-name-part taxon-name-part-type="genus" reg="Aciconula">A.</tp:taxon-name-part><tp:taxon-name-part taxon-name-part-type="species" reg="miranda">miranda</tp:taxon-name-part></tp:taxon-name></italic>) and maxilliped outer plate with only 3 distal setae (maxilliped entire inner margin lined with setae in <italic><tp:taxon-name><tp:taxon-name-part taxon-name-part-type="genus" reg="Aciconula">A.</tp:taxon-name-part><tp:taxon-name-part taxon-name-part-type="species" reg="miranda">miranda</tp:taxon-name-part></tp:taxon-name></italic>).</p><p><italic><tp:taxon-name><tp:taxon-name-part taxon-name-part-type="genus" reg="Aciconula">Aciconula</tp:taxon-name-part><tp:taxon-name-part taxon-name-part-type="species" reg="tridentata">tridentata</tp:taxon-name-part></tp:taxon-name></italic> Guedes-Silva &amp; Souza-Filho, 2013 reported from Brazil, is similar to the present species in the: 1) presence of a small sharp median forward projection of the head; 2) pereopods 3 and 4 of male with two-articles, and absence of abdominal appendages but differs in the length of the outer plate of maxilliped (longer in <italic><tp:taxon-name><tp:taxon-name-part taxon-name-part-type="genus" reg="Aciconula">Aciconula</tp:taxon-name-part><tp:taxon-name-part taxon-name-part-type="species" reg="tinggiensis">tinggiensis</tp:taxon-name-part></tp:taxon-name></italic> sp. nov. reaching the mid-length of palp article 2), the sculpturing on the palm of male gnathopod 2, (with a 3-dentate projection, followed by a large excavation leading to a projection with two sharp processes in <italic><tp:taxon-name><tp:taxon-name-part taxon-name-part-type="genus" reg="Aciconula">A.</tp:taxon-name-part><tp:taxon-name-part taxon-name-part-type="species" reg="tridentata">tridentata</tp:taxon-name-part></tp:taxon-name></italic>) and number or articles in female pereopods 3 and 4 (pereopod 3 4-articulate and pereopod 4 3-articulate in <italic><tp:taxon-name><tp:taxon-name-part taxon-name-part-type="genus" reg="Aciconula">A.</tp:taxon-name-part><tp:taxon-name-part taxon-name-part-type="species" reg="tridentata">tridentata</tp:taxon-name-part></tp:taxon-name></italic>)</p><p>In conclusion, <italic><tp:taxon-name><tp:taxon-name-part taxon-name-part-type="genus" reg="Aciconula">Aciconula</tp:taxon-name-part><tp:taxon-name-part taxon-name-part-type="species" reg="tinggiensis">tinggiensis</tp:taxon-name-part></tp:taxon-name></italic> sp. nov. described here is recognized as distinct from the four existing species of this genus based on these combination of characters; 1) a very small suture between head and pereonite 1; 2) antenna 1 flagellum with 4 articles, its setal formula of 1-3-1; 3) unilobed inner lobe of lower lip with pair of ducts on outer lobe; 4) gnathopod 2 palm of propodus with a large proximal projection, (stretching from the proximal margin of the palm to nearly mid-way of palm) provided with one robust grasping spine proximally, a small triangular projection medially and ending with a triangular projection provided with 1 seta; 5) pereopods 3 and 4 with 2 articles (article 1 subrectangular, article 2 conical or tapering at the tip with 1 plumose seta and 2 normal setae); 6) pereopod 5 covered with relatively dense and long setae; and 7) abdomen region with penes situated medially, uropod 2 degenerated into 4 setae, uropod 2 degenerated into 1 seta medially and 2 setae distally.</p></tp:treatment-sec><tp:treatment-sec sec-type="habitat" id="SECID0E5NAE"><title>Habitat.</title><p>The specimens have been found from 10–12 meters deep, living on stinging hyroids.</p></tp:treatment-sec><tp:treatment-sec sec-type="distribution" id="SECID0EDOAE"><title>Distribution.</title><p>Currently only known from Pulau Tinggi, Johor, Malaysia.</p><fig id="F5" position="float" orientation="portrait"><label>Figure 5.</label><caption><p><italic><tp:taxon-name><tp:taxon-name-part taxon-name-part-type="genus" reg="Aciconula">Aciconula</tp:taxon-name-part><tp:taxon-name-part taxon-name-part-type="species" reg="tinggiensis">tinggiensis</tp:taxon-name-part></tp:taxon-name></italic> sp. nov., female paratype, 1.8 mm, <abbrev xmlns:xlink="http://www.w3.org/1999/xlink" content-type="institution" xlink:title="South China Sea Research and Repository Centre, Institute of Oceanography and Environment, Universiti Malaysia Terengganu" id="ABBRID0E2OAE" xlink:type="simple">UMT</abbrev> Crus 01004, Mahkota artificial reef, Pulau Tinggi, <abbrev xmlns:xlink="http://www.w3.org/1999/xlink" xlink:title="Sultan Iskandar Marine Park" id="ABBRID0EAPAE" xlink:type="simple">SIMP</abbrev>. Scale bars: 0.025 mm (ABD); 0.1 mm (G2, P5); 0.05 mm (P3, P4); 0.2 mm (whole body).</p></caption><graphic xmlns:xlink="http://www.w3.org/1999/xlink" xlink:href="zookeys-859-017-g005.jpg" position="float" orientation="portrait" xlink:type="simple" id="oo_314011.jpg"/></fig></tp:treatment-sec><ref-list><ref id="B11"><mixed-citation xmlns:xlink="http://www.w3.org/1999/xlink" xlink:type="simple"><person-group><name name-style="western"><surname>Guerra-García</surname><given-names>JM</given-names></name></person-group> (<year>2004</year>) <article-title>The <tp:taxon-name><tp:taxon-name-part taxon-name-part-type="suborder">Caprellidea</tp:taxon-name-part></tp:taxon-name> (<tp:taxon-name><tp:taxon-name-part taxon-name-part-type="subphylum">Crustacea</tp:taxon-name-part></tp:taxon-name>: <tp:taxon-name><tp:taxon-name-part taxon-name-part-type="order">Amphipoda</tp:taxon-name-part></tp:taxon-name>) from Western Australia and Northern Territory, Australia.</article-title><source>Hydrobiologia</source><volume>522</volume>: <fpage>1</fpage>–<lpage>74</lpage>. <ext-link xlink:type="simple" ext-link-type="doi" xlink:href="10.1023/B:HYDR.0000029929.07691.a7">https://doi.org/10.1023/B:HYDR.0000029929.07691.a7</ext-link></mixed-citation></ref><ref id="B22"><mixed-citation xmlns:xlink="http://www.w3.org/1999/xlink" xlink:type="simple"><person-group><name name-style="western"><surname>Mayer</surname><given-names>P</given-names></name></person-group> (<year>1903</year>) <article-title>Die Caprelliden der Siboga-Expedition.</article-title><source>Siboga-Expeditie</source><volume>34</volume>: <fpage>1</fpage>–<lpage>160</lpage>. <ext-link xlink:type="simple" ext-link-type="doi" xlink:href="10.5962/bhl.title.53742">https://doi.org/10.5962/bhl.title.53742</ext-link></mixed-citation></ref><ref id="B23"><mixed-citation xmlns:xlink="http://www.w3.org/1999/xlink" xlink:type="simple"><person-group><name name-style="western"><surname>Mayer</surname><given-names>P</given-names></name></person-group> (<year>1912</year>) <article-title><tp:taxon-name><tp:taxon-name-part taxon-name-part-type="family">Caprellidae</tp:taxon-name-part></tp:taxon-name>.</article-title><source>In: Michaelsen W, Hartmeyer R (Eds) Die Fauna Sudwest-Australiens</source><volume>4</volume>: <fpage>1</fpage>–<lpage>14</lpage>.</mixed-citation></ref></ref-list></tp:taxon-treatment>
